# Supplementary material for: Effects of Massa Medicata Fermentata on the intestinal pathogenic flagella bacteria and visceral hypersensitivity in rats with irritable bowel syndrome
Source: Front Physiol. 2022 Nov 24;13:1039804. doi: 10.3389/fphys.2022.1039804 (PMC9730278; doi:10.3389/fphys.2022.1039804)
Supplement: Supplementary file 1 [file Table1.XLSX]

## Sheet: Sheet1
Escherichia+Klebsiella+Pseudomonadales						Esherichia coli
NC	Model	MMF				NC	Model	MMF
9.91867	2610.53	112.412				9.92	2494.47	101.441
0	505.852	158.699				0	487.616	136.157
0	1157.18	396.747				0	1010.46	381.678
3.30622	390.134	13.2249				3.01	284.683	9.74452
1.1123	976.158	241.76				1.01	901.154	211.567
1.05787	1013.16	37.8191				0.97	1001.16	29.1689
0	664.258	110.508				0	584.219	100.316
0	691.608	78.3847				0	571.328	61.4282
0	1597.69	281.176				0	1491.47	277.136
0	1806.33	194.571				0	1614.25	158.427
bifidobacterium						Lactobacillus
NC	Model	MMF				NC	Model	MMF
396.747	10.14	1163.79				216.237	84.45	1005.69
390.134	15.29	505.852				378.158	49.78	632.578
113.225	31.76	1220				220.146	66.87	539.898
292.574	22.58	1020.45				406.359	72.23	982.213
249.468	34.1	678.298				249.416	91.1	719.457
104.539	11.7	980.149				191.148	108.63	1120.15
99.3578	65.19	681.457				291.465	61.23	897.462
578.479	41.54	775.126				410.562	70.11	1012.65
410.538	10.57	1004.49				145.468	71.52	870.134
295.352	48.21	911.475				362.689	88.3	794.235
TLR5WB
NC	Model	MMF
1.48305	2.9696	1.07454
1.34506	2.78227	1.03358
1.35105	2.57866	0.891873
1.01487	2.19331	1.48305
1.42985	1.84338	1.34506
1.08749	1.8992	1.35105
